# Supplementary material for: Online Left-Hemispheric In-Phase Frontoparietal Theta tACS for the Treatment of Negative Symptoms of Schizophrenia
Source: J Pers Med. 2021 Oct 29;11(11):1114. doi: 10.3390/jpm11111114 (PMC8625275; doi:10.3390/jpm11111114)
Supplement: Supplementary file 1 [file jpm-11-01114-s001.zip]

Archive with 1 entries (1 files):
- jpm-1416476-supplementary.pdf
